# Supplementary material for: Melanocortin Derivatives Induced Vascularization and Neuroglial Proliferation in the Rat Brain under Conditions of Cerebral Ischemia
Source: Curr Issues Mol Biol. 2024 Mar 5;46(3):2071–92. doi: 10.3390/cimb46030133 (PMC10969580; doi:10.3390/cimb46030133)
Supplement: Supplementary file 1 [file cimb-46-00133-s001.zip]

Archive with 4 entries (4 files):
- Supplementary Table S1.xlsx
- Supplementary Table S2.xlsx
- Supplementary Figure S1.pptx
- Supplementary Figure S2.pptx
