# Supplementary material for: Melanocortin Derivatives Induced Vascularization and Neuroglial Proliferation in the Rat Brain under Conditions of Cerebral Ischemia
Source: Curr Issues Mol Biol. 2024 Mar 5;46(3):2071–92. doi: 10.3390/cimb46030133 (PMC10969580; doi:10.3390/cimb46030133)
Supplement: Supplementary file 1 [file cimb-46-00133-s001.zip › Supplementary Table S1.xlsx]

## Sheet: Лист1
Table S1. The histological wiring of rat brain samples
Station number	Reagent	Exposition time
1	Bouin's acidic fluid	additional fixation up to 48 h
2	70% ethanol	1.5 h
3	80% ethanol	1 h
4	96% ethanol II	1 h
5	96% ethanol II	1 h
6	acetone I	40 min
7	acetone II	40 min
8	acetone III	40 min
9	chloroform I	30 min
10	chloroform II	1.5 h
11	paraplast I	2 h
12	paraplast II	2 h
