# Supplementary material for: Melanocortin Derivatives Induced Vascularization and Neuroglial Proliferation in the Rat Brain under Conditions of Cerebral Ischemia
Source: Curr Issues Mol Biol. 2024 Mar 5;46(3):2071–92. doi: 10.3390/cimb46030133 (PMC10969580; doi:10.3390/cimb46030133)
Supplement: Supplementary file 1 [file cimb-46-00133-s001.zip › Supplementary Table S2.xlsx]

## Sheet: Лист2
Table S2. Upregulated DEGs that associated with neurogenesis, angiogenesis, and growth factors activity in IS vs. IR pairwise comparison
RefSeq ID	Gene symbol	Description	IS vs. IR			IR vs. SO
			Ratio	±SE	Pval	Ratio	±SE	Pval
NM_024383	Hes5	hes family bHLH transcription factor 5 (Hes5), mRNA	3.22185	0.764349	5e-05	0.24677	0.0424232	5e-05
NM_001109237	Neurod6	neuronal differentiation 6 (Neurod6), mRNA	2.62351	0.967325	5e-05	0.267734	0.115727	5e-05
NM_030868	Nov	nephroblastoma overexpressed (Nov), mRNA	1.86649	0.594986	5e-05	0.513464	0.17823	5e-05
NM_130816	Fgf11	fibroblast growth factor 11 (Fgf11), mRNA	1.80539	0.256837	0.00805	0.6228	0.101109	0.0298
NM_053379	Dcx	doublecortin (Dcx), mRNA	1.6656	0.227395	5e-05	0.713716	0.0756072	0.00215
NM_001136241	Ngef	neuronal guanine nucleotide exchange factor (Ngef), mRNA	1.60121	0.31382	5e-05	0.347752	0.0831808	5e-05
NM_031751	Shank1	SH3 and multiple ankyrin repeat domains 1 (Shank1), mRNA	1.57269	0.350675	5e-05	0.819366	0.181133	0.04025
NM_032083	Chn1	chimerin 1 (Chn1), mRNA	1.55482	0.16067	5e-05	0.446766	0.0471001	5e-05
NM_012827	Bmp4	bone morphogenetic protein 4 (Bmp4), mRNA	1.52779	0.139644	0.0117	0.46093	0.0540889	5e-05
NM_001105917	Actl6b	actin-like 6B (Actl6b), mRNA	1.5249	0.14059	0.0002	0.481788	0.0359985	5e-05
NM_022223	Fgf14	fibroblast growth factor 14 (Fgf14), mRNA	1.46713	0.103768	0.0423	0.774095	0.130802	0.17495
NM_053473	Ppp1r9a	protein phosphatase 1, regulatory subunit 9A (Ppp1r9a), mRNA	1.45376	0.21249	0.00025	0.652522	0.130888	5e-05
NM_001105713	Prkca	no definition	1.43038	0.159308	0.0007	0.596842	0.0524368	5e-05
NM_001105729	Dpf1	no definition	1.41761	0.115192	0.00095	0.57514	0.0735177	5e-05
NM_053888	Myt1l	no definition	1.41618	0.195129	0.00065	0.637295	0.0526342	5e-05
NM_021690	Rapgef3	Rap guanine nucleotide exchange factor (GEF) 3 (Rapgef3), mRNA	1.40347	0.13015	0.00095	0.576219	0.0514428	5e-05
NM_053621	Magi2	membrane associated guanylate kinase, WW and PDZ domain containing 2 (Magi2), mRNA	1.39298	0.12209	0.00085	0.642493	0.0705097	5e-05
NM_017066	Ptn	pleiotrophin (Ptn), mRNA	1.38432	0.199581	0.00095	0.619859	0.0901764	5e-05
NM_001271226	Chd5	chromodomain helicase DNA binding protein 5 (Chd5), mRNA	1.36902	0.219591	0.002	0.732123	0.127183	0.0015
NM_012817	Igfbp5	insulin-like growth factor binding protein 5 (Igfbp5), mRNA	1.35335	0.304897	0.0062	0.771327	0.148382	0.01715
NM_001135878	Plxnb3	plexin B3 (Plxnb3), mRNA	1.35137	0.224862	0.00255	0.579255	0.0983357	5e-05
NM_178105	Gpm6a	glycoprotein m6a (Gpm6a), mRNA	1.34796	0.155073	0.00295	0.668927	0.131314	5e-05
NM_017318	Ptk2b	protein tyrosine kinase 2 beta (Ptk2b), mRNA	1.3455	0.11706	0.00235	0.593592	0.0365304	5e-05
NM_199502	Chrdl1	chordin-like 1 (Chrdl1), mRNA	1.34331	0.206475	0.04705	0.998773	0.184909	0.9786
NM_053474	Ppp1r9b	protein phosphatase 1, regulatory subunit 9B (Ppp1r9b), mRNA	1.34312	0.23748	0.0042	0.753207	0.183926	0.0049
NM_019284; NM_133652	Cspg5	no definition; chondroitin sulfate proteoglycan 5 (neuroglycan C) (Cspg5), transcript variant 2, mRNA	1.34288	0.140209	0.00295	0.759335	0.0956237	0.00535
NM_031022	Cspg4	chondroitin sulfate proteoglycan 4 (Cspg4), mRNA	1.34279	0.140522	0.003	0.895759	0.166275	0.2707
NM_053428	Fgf13	fibroblast growth factor 13 (Fgf13), mRNA	1.34085	0.0630235	0.0038	0.573442	0.037706	5e-05
NM_053583	Zfp423	no definition	1.33222	0.237752	0.00655	0.912182	0.179143	0.38535
NM_001107659	Sema5a	sema domain, seven thrombospondin repeats (type 1 and type 1-like), transmembrane domain (TM) and short cytoplasmic domain, (semaphorin) 5A (Sema5a), mRNA	1.33163	0.272943	0.0034	0.759414	0.0589062	0.0042
NM_001039609	Fnbp1l	formin binding protein 1-like (Fnbp1l), mRNA	1.31887	0.163369	0.0119	0.728973	0.114971	0.0039
NM_001270655; NM_001270656; NM_019248	Ntrk3	neurotrophic tyrosine kinase, receptor, type 3 (Ntrk3), transcript variant 2, mRNA; no definition; neurotrophic tyrosine kinase, receptor, type 3 (Ntrk3), transcript variant 3, mRNA	1.31757	0.21624	0.0113	0.647644	0.0705281	0.0001
NM_001197023	RGD1307443	similar to mKIAA0319 protein (RGD1307443), mRNA	1.31243	0.14513	0.0186	0.654513	0.0612475	0.0002
NM_001104528	Ephb1	Eph receptor B1 (Ephb1), mRNA	1.31056	0.127385	0.0082	0.587784	0.0553735	5e-05
NM_001163168; NM_012731	Ntrk2	no definition; neurotrophic tyrosine kinase, receptor, type 2 (Ntrk2), transcript variant 1, mRNA	1.30885	0.188018	0.0091	0.794726	0.107322	0.0215
NM_017301	S1pr1	sphingosine-1-phosphate receptor 1 (S1pr1), mRNA	1.30623	0.189844	0.00625	0.51709	0.0609992	5e-05
Only those genes that decrease the expression of more than 1.3-fold from the baseline value and whose p-value lower 0.05 were selected for analysis.
Only those genes that increase the expression of more than 1.3-fold from the baseline value and whose p-value lower 0.05 were selected for analysis.
